# Supplementary material for: Complete Mitochondrial Genome of the Medicinal Mushroom Ganoderma lucidum
Source: PLoS One. 2013 Aug 26;8(8):e72038. doi: 10.1371/journal.pone.0072038 (PMC3753355; doi:10.1371/journal.pone.0072038)
Supplement: Table S1 — Primer sequences for PCR or RT-qPCR. (XLSX) [file pone.0072038.s001.xlsx]

## Sheet: Sheet1
Table S1. Primer sequences for PCR or RT-qPCR
Prmier Name	Primer Sequences	Usage
Frg1-F	AACTACGAATCAAAGTTTCCTAAGT	PCR for genome DNA
Frg1-R	ATCAATTGGTTAGTATGACGATCTC	PCR for genome DNA
Frg2-F	TGAAATAGGTCAAATAGCAACAGCA	PCR for genome DNA
Frg2-R	CGAACCGAATCTAACAGGTCATGAG	PCR for genome DNA
Frg3-F	TAAAGTTGTGCTTACAGTTGGTCTC	PCR for genome DNA
Frg3-R	ACCTACGATAAATGTAAAATCACCA	PCR for genome DNA
cox1F	CACATGTTCGCTGTTGGTTTAG	RT-qPCR
cox1R	TTCCAGTAGGTACAGCAATTACC	RT-qPCR
cox2F	TTGATGCTGTTCCTGGTAGATT	RT-qPCR
cox2R	CCGTGGTACACTCCACAAAT	RT-qPCR
atp6F	GGCAAGAGCGCTTTCATTAG	RT-qPCR
atp6R	GTGCTACAACAGGACCACTTA	RT-qPCR
atp9F	GGATTAGCCTGCTCTGGATT	RT-qPCR
atp9R	GACCTCTGATTTGAGGGTTTCT	RT-qPCR
nad1F	GTAGGGCCTAATACAGTAGGATAC	RT-qPCR
nad1R	AGATTAATGTAGAGACAGGAGCTAA	RT-qPCR
nad5F	GTAGGAGCATCTACAGCTTTCTT	RT-qPCR
nad5R	TTGACTAAGACCTACAGCCATTAC	RT-qPCR
nad6F	GCTGATACTGCTTTAACTCCTTTC	RT-qPCR
nad6R	TGGTGCTACCATAGCTAACAATA	RT-qPCR
rps3F	ACGGTAGTTTAGCTAGAAGTAAATC	RT-qPCR
rps3R	ATGTCCAATAGACACCGTAAA	RT-qPCR
rnsF	GAGAAACGAAGGTTAGGGTAGG	RT-qPCR
rnsR	CACAAGGCGGAATGGTTATTG	RT-qPCR
