# Supplementary material for: Complete Mitochondrial Genome of the Medicinal Mushroom Ganoderma lucidum
Source: PLoS One. 2013 Aug 26;8(8):e72038. doi: 10.1371/journal.pone.0072038 (PMC3753355; doi:10.1371/journal.pone.0072038)
Supplement: Table S2 — Similarity analysis between sequences from mtDNA and nuclear DNA. (XLSX) [file pone.0072038.s002.xlsx]

## Sheet: Table S2
Table S2. Similarity analysis between sequences from mtDNA and nuclear DNA.
Fragments	Region in mtDNA	Region in GaLu96scf_48	Results of blastn					location information in mtDNA	Repeats units in mtDNA
			Identities	Gaps	Strand	Expect	Score
R1	16422..20938 nt	24746..29256 nt	4504/4520 (99%)	12/4520 (0%)	Plus/Plus	0	8248 bits(4466)	IGS (trnM-CAU, orf1), CDS of atp6 and trnS-GCU	F1-Unit1 and F3-Unit1
R2	21030..19963 nt	29251..30319 nt	1064/1069 (99%)	1/1069 (0%)	Plus/Minus	0	1945 bits(1053)	IGS (trnS-GCU, orf1)	Partial of F1-Unit2
R3	51682..52088 nt	27953..28357 nt	391/409 (96%)	6/409 (1%)	Plus/Plus	0	651 bits(352)	IGS (atp8, nad2), CDS of trnS-GCU, partial CDS of nad2	F1-Unit2 and F3-Unit2
