# Supplementary material for: Complete Mitochondrial Genome of the Medicinal Mushroom Ganoderma lucidum
Source: PLoS One. 2013 Aug 26;8(8):e72038. doi: 10.1371/journal.pone.0072038 (PMC3753355; doi:10.1371/journal.pone.0072038)
Supplement: Table S3 — Prediction of oriC region. (XLSX) [file pone.0072038.s003.xlsx]

## Sheet: Sheet1
Table S3. Prediction of oriC region.
	oriC I	oriC II	oriC III
Genome size	60630 nt	60630 nt	60630 nt
Genome GC content	0.2667	0.2667	0.2667
OriC length	481 nt	1206 nt	2993 nt
OriC AT content	0.7921	0.7537	0.7508
The number of DnaA box	3	3	4
The location of oriC region	19346..19826 nt	20712..21917 nt	28504..31496 nt
